# Supplementary material for: Perceptions, Attitudes, and Barriers to Obesity Management in Spain: Results from the Spanish Cohort of the International ACTION-IO Observation Study
Source: J Clin Med. 2020 Sep 2;9(9):2834. doi: 10.3390/jcm9092834 (PMC7565674; doi:10.3390/jcm9092834)
Supplement: Supplementary file 1 [file jcm-09-02834-s001.zip]

Archive with 1 entries (1 files):
- jcm-882138-supplementary.pptx
